# Supplementary material for: Depression, Anxiety, and Neuropsychiatric Symptom Burden in a Longitudinal Cohort with Persistent Psychophysical Post-COVID Olfactory Dysfunction
Source: Brain Sci. 2024 Dec 19;14(12):1277. doi: 10.3390/brainsci14121277 (PMC11674626; doi:10.3390/brainsci14121277)
Supplement: Supplementary file 1 [file brainsci-14-01277-s001.zip]

Archive with 5 entries (5 files):
- Table S1_brainsci.pdf
- Table S2_brainsci.pdf
- Table S3_brainsci.pdf
- Table S4_brainsci.pdf
- Table S5_brainsci.pdf
